# Supplementary material for: Natural killer cell therapy potentially enhances the antitumor effects of bevacizumab plus irinotecan in a glioblastoma mouse model
Source: Front Immunol. 2023 Jan 10;13:1009484. doi: 10.3389/fimmu.2022.1009484 (PMC9871756; doi:10.3389/fimmu.2022.1009484)
Supplement: Supplementary file 1 [file DataSheet_1.zip]

Archive with 8 entries (8 files):
- Supplementary figure 1.TIFF
- Supplementary figure 2.TIFF
- Supplementary figure 3.TIFF
- Supplementary figure 4.TIFF
- Supplementary figure 5.TIFF
- Supplementary figure 6.TIFF
- Supplementary figure 7.TIFF
- Supplementary figure 8.TIFF
